# Supplementary material for: Beyond Binary: A Machine Learning Framework for Interpreting Organismal Behavior in Cancer Diagnostics
Source: Biomedicines. 2025 Sep 30;13(10):2409. doi: 10.3390/biomedicines13102409 (PMC12561682; doi:10.3390/biomedicines13102409)
Supplement: Supplementary file 1 [file biomedicines-13-02409-s001.zip]

Archive with 1 entries (1 files):
- biomedicines-3896366-supplementary.pdf
